# Supplementary material for: Validation of a low-cost, carbon dioxide-based cryoablation system for percutaneous tumor ablation
Source: PLoS One. 2019 Jul 3;14(7):e0207107. doi: 10.1371/journal.pone.0207107 (PMC6608927; doi:10.1371/journal.pone.0207107)
Supplement: S1 File — (XLSX) [file pone.0207107.s001.xlsx]

## Sheet: Sheet1
Iceball Diameter over Time			Temperature at Cryoprobe Tip over Time				Iceball Diameter over Time			Temperature at Cryoprobe Tip over Time				Iceball Diameter over Time			Temperature at Cryoprobe Tip over Time				Iceball Diameter over Time			Temperature at Cryoprobe Tip over Time				Iceball Diameter over Time			Temperature at Cryoprobe Tip over Time				Iceball Diameter over Time			Temperature at Cryoprobe Tip over Time
Trial #	1						Trial #	2						Trial #	3						Trial #	4						Trial #	5						Trial #	6
Time (s)	Diameter (cm)		Time (s)	Temperature (°C)			Time (s)	Diameter (cm)		Time (s)	Temperature (°C)			Time (s)	Diameter (cm)		Time (s)	Temperature (°C)			Time (s)	Diameter (cm)		Time (s)	Temperature (°C)			Time (s)	Diameter (cm)		Time (s)	Temperature (°C)			Time (s)	Diameter (cm)		Time (s)	Temperature (°C)
0	0		0	16.8			0	0		0	20.7			0	0		0	21.7			0	0		0	18.1			0	0		0	20.6			0	0		0	20.5
30	0.572672		2	8.1			30	0.768939		2	20.6			30	0.78486		2	21.7			30	0.87874		2	6.9			30	0.87692		2	20.5			30	0.561		2	20.5
60	0.751081		4	-0.1			60	1.24167		4	16.3			60	1.02616		4	13.3			60	1.09972		4	-1.9			60	1.06996		4	13.5			60	0.819536		4	20.5
90	0.936098		6	-5.6			90	1.66364		6	9.2			90	1.2065		6	8.5			90	1.24958		6	-8.2			90	1.21728		6	6			90	1.00096		6	6.7
120	1.06385		8	-10.1			120	1.82045		8	2.9			120	1.3335		8	4.1			120	1.38928		8	-11.7			120	1.35444		8	0.3			120	1.14611		8	-3.2
150	1.20481		10	-9.1			150	1.83106		10	-2.6			150	1.4478		10	0.5			150	1.49596		10	-12.2			150	1.48652		10	-3.8			150	1.27764		10	-8.3
180	1.32375		12	-11.7			180	2.07727		12	-4			180	1.54686		12	-2.9			180	1.62296		12	-14.5			180	1.57288		12	-5.7			180	1.40011		12	-13.7
210	1.41406		14	-13.6			210	2.08864		14	-9.5			210	1.6383		14	-5.9			210	1.66868		14	-16.4			210	1.64654		14	-9.5			210	1.49082		14	-16.8
240	1.49996		16	-15.1			240	2.10152		16	-13.1			240	1.71704		16	-8.6			240	1.7906		16	-18.2			240	1.771		16	-12.1			240	1.59514		16	-18.3
270	1.59908		18	-15.8			270	2.12121		18	-15.8			270	1.8415		18	-10.3			270	1.84902		18	-19.6			270	1.81164		18	-13.2			270	1.68813		18	-20.3
300	1.66956		20	-17			300	2.15227		20	-18			300	1.8923		20	-11.6			300	1.90236		20	-20.2			300	1.898		20	-14.8			300	1.7607		20	-22
330	1.74445		22	-18.6			330	2.15227		22	-20			330	1.92024		22	-12.7			330	1.97348		22	-21.9			330	1.92848		22	-16.4			330	1.84007		22	-23.5
360	1.75546		24	-19.2			360	2.13636		24	-21.7			360	1.93802		24	-13.9			360	1.86426		24	-22.6			360	1.85228		24	-17.7			360	1.84007		24	-24.2
390	1.75105		26	-20.2			390	2.13258		26	-22.6			390	1.84404		26	-15.1			390	1.77536		26	-23.5			390	1.75068		26	-18.3			390	1.77657		26	-25.3
420	1.72242		28	-21			420	2.10909		28	-24			420	1.75768		28	-17			420	1.56454		28	-24.5			420	1.61098		28	-19.5			420	1.7607		28	-26.2
450	1.69819		30	-21.7			450	2.09773		30	-24.7			450	1.6383		30	-17			450	1.4731		30	-25.3			450	1.48906		30	-20.5			450	1.72895		30	-27.1
480	1.65634		32	-22.4			480	2.09773		32	-25.9			480	1.43764		32	-18			480	1.13716		32	-26			480	1.2884		32	-21.5			480	1.6405		32	-28
510	1.61229		34	-23.1			510	2.10152		34	-27			510	1.29286		34	-18.9			510	1.19116		34	-26.8			510	1.21728		34	-22.3			510	1.59968		34	-28.6
540	1.61229		36	-23.1			540	2.1053		36	-28			540	1.50114		36	-19.7			540	1.40706		36	-26.8			540	1.44842		36	-23.1			540	1.61102		36	-29.3
570	1.67837		38	-23.9			570	2.11288		38	-28.8			570	1.62814		38	-20.7			570	1.5366		38	-27.8			570	1.58558		38	-23.9			570	1.72895		38	-30.1
600	1.78409		40	-24.5			600	2.15227		40	-29.5			600	1.77546		40	-21.5			600	1.6636		40	-28.5			600	1.76338		40	-24.7			600	1.85595		40	-30.7
630	1.85898		42	-25.1			630	2.13712		42	-30.2			630	1.93294		42	-22.3			630	1.79568		42	-29.1			630	1.83196		42	-25.4			630	1.95346		42	-30.7
660	1.94929		44	-25.7			660	2.14091		44	-30.9			660	1.96596		44	-23.1			660	1.88204		44	-29.1			660	1.93356		44	-26			660	2.03737		44	-31.5
690	1.99114		46	-25.7			690	2.17197		46	-31.6			690	2.0828		46	-23.8			690	1.97348		46	-29.9			690	2.01484		46	-26.6			690	2.0918		46	-31.5
720	2.08144		48	-26.4			720	2.19621		48	-31.6			720	2.14884		48	-24.5			720	2.04968		48	-30.5			720	2.0758		48	-27.3			720	2.19839		48	-32.3
750	2.1321		50	-27			750	2.19091		50	-32.3			750	2.2098		50	-25.1			750	2.08778		50	-31.1			750	2.152		50	-28			750	2.25282		50	-32.9
780	2.2136		52	-27			780	2.21061		52	-32.3			780	2.26568		52	-25.7			780	2.1716		52	-31.1			780	2.1901		52	-28.6			780	2.30498		52	-32.9
			54	-27.7						54	-32.9						54	-26.3						54	-31.2						54	-28.6						54	-33.5
			56	-27.7						56	-33.5						56	-27						56	-31.3						56	-29.2						56	-33.5
			58	-28.3						58	-33.5						58	-27						58	-31.9						58	-29.8						58	-34.2
			60	-28.3						60	-34.1						60	-27.6						60	-32.3						60	-29.8						60	-34.2
			62	-28.9						62	-34.1						62	-28.4						62	-32.6						62	-30.5						62	-34.9
			64	-28.9						64	-34.7						64	-29						64	-32.8						64	-31.1						64	-34.9
			66	-29.5						66	-34.7						66	-29						66	-33.1						66	-31.1						66	-35.5
			68	-29.5						68	-35.3						68	-29.6						68	-33.5						68	-31.7						68	-35.5
			70	-30.1						70	-35.3						70	-30.2						70	-33.8						70	-32.3						70	-35.6
			72	-30.1						72	-35.4						72	-30.2						72	-34.1						72	-32.3						72	-35.8
			74	-30.1						74	-35.6						74	-30.9						74	-34.2						74	-32.9						74	-36.2
			76	-30.3						76	-36						76	-30.9						76	-34.4						76	-32.9						76	-36.5
			78	-30.5						78	-36.2						78	-31.5						78	-34.7						78	-33.6						78	-36.7
			80	-30.8						80	-36.4						80	-31.5						80	-34.9						80	-33.6						80	-36.9
			82	-31.2						82	-36.6						82	-32.2						82	-35						82	-34.2						82	-37.2
			84	-31.4						84	-36.8						84	-32.2						84	-35.2						84	-34.2						84	-37.4
			86	-31.7						86	-36.9						86	-32.2						86	-35.4						86	-34.8						86	-37.6
			88	-31.7						88	-37						88	-32.9						88	-35.6						88	-34.8						88	-37.8
			90	-31.9						90	-37.1						90	-32.9						90	-35.9						90	-35.4						90	-37.9
			92	-32.1						92	-37.3						92	-33.1						92	-36.3						92	-35.4						92	-38.1
			94	-32.2						94	-37.4						94	-33.5						94	-36.5						94	-35.5						94	-38.3
			96	-32.4						96	-37.6						96	-33.8						96	-36.5						96	-35.7						96	-38.5
			98	-32.5						98	-37.7						98	-34.1						98	-36.5						98	-36.1						98	-38.6
			100	-32.6						100	-37.8						100	-34.3						100	-36.6						100	-36.3						100	-38.8
			102	-32.8						102	-38						102	-34.6						102	-36.7						102	-36.5						102	-39
			104	-32.9						104	-38.1						104	-34.8						104	-36.9						104	-36.8						104	-39.1
			106	-33.1						106	-38.2						106	-35.1						106	-37						106	-37						106	-39.2
			108	-33.3						108	-38.3						108	-35.3						108	-37.1						108	-37.1						108	-39.4
			110	-33.6						110	-38.4						110	-35.6						110	-37.2						110	-37.3						110	-39.5
			112	-33.8						112	-38.5						112	-35.8						112	-37.4						112	-37.5						112	-39.6
			114	-34						114	-38.5						114	-36						114							114	-37.7						114	-39.8
			116	-34.1						116	-38.6						116	-36.1						116	-37.6						116	-37.9						116	-39.9
			118	-34.2						118	-38.7						118	-36.3						118	-37.6						118	-38						118	-40
			120	-34.3						120	-38.7						120	-36.3						120	-37.6						120	-38.2						120	-40.1
			122	-34.3						122	-38.8						122	-36.5						122	-37.7						122	-38.4						122	-40.3
			124	-34.3						124	-38.9						124	-36.7						124	-37.9						124	-38.5						124	-40.4
			126	-34.3						126	-38.9						126	-36.8						126	-37.9						126	-38.7						126	-40.5
			128	-34.3						128	-39						128	-37						128	-38						128	-38.8						128	-40.6
			130	-34.4						130	-39.1						130	-37.1						130	-38.2						130	-39						130	-40.8
			132	-34.7						132	-39.2						132	-37.2						132	-38.4						132	-39.1						132	-40.8
			134	-34.8						134	-39.2						134	-37.3						134	-38.7						134	-39.3						134	-40.9
			136	-34.9						136	-39.3						136	-37.5						136	-38.9						136	-39.4						136	-41
			138	-35						138	-39.3						138	-37.7						138	-39.1						138	-39.6						138	-41.1
			140	-35.1						140	-39.3						140	-37.8						140	-39.2						140	-39.7						140	-41.2
			142	-35.2						142	-39.4						142	-37.9						142	-39.2						142	-39.8						142	-41.3
			144	-35.2						144	-39.5						144	-38						144	-39.3						144	-39.9						144	-41.4
			146	-35.3						146	-39.6						146	-38.1						146	-39.3						146	-40						146	-41.5
			148	-35.4						148	-39.6						148	-38.1						148	-39.4						148	-40.1						148	-41.6
			150	-35.5						150	-39.6						150	-38.2						150	-39.4						150	-40.2						150	-41.7
			152	-35.5						152	-39.6						152	-38.4						152	-39.4						152	-40.4						152	-41.8
			154	-35.5						154	-39.7						154	-38.5						154	-39.4						154	-40.5						154	-41.9
			156	-35.6						156	-39.8						156	-38.6						156	-39.5						156	-40.6						156	-42
			158	-35.6						158	-39.9						158	-38.7						158	-39.5						158	-40.8						158	-42.1
			160	-35.7						160	-39.9						160	-38.7						160	-39.5						160	-40.9						160	-42.1
			162	-35.9						162	-40						162	-38.8						162	-39.6						162	-41						162	-42.2
			164	-35.9						164	-40						164	-38.8						164	-39.7						164	-41.2						164	-42.3
			166	-36						166	-40.1						166	-38.9						166	-39.8						166	-41.4						166	-42.3
			168	-36.1						168	-40.2						168	-38.9						168	-40						168	-41.5						168	-42.4
			170	-36.2						170	-40.2						170	-39						170	-40.2						170	-41.7						170	-42.5
			172	-36.4						172	-40.2						172	-39.1						172	-40.2						172	-41.7						172	-42.5
			174	-36.6						174	-40.2						174	-39.1						174	-40.3						174	-41.8						174	-42.6
			176	-36.7						176	-40.3						176	-39.2						176	-40.5						176	-42						176	-42.7
			178	-36.7						178	-40.3						178	-39.3						178	-40.8						178	-42.1						178	-42.8
			180	-36.8						180	-40.4						180	-39.4						180	-40.9						180	-42.2						180	-42.8
			182	-36.8						182	-40.4						182	-39.5						182	-40.9						182	-42.3						182	-42.9
			184	-37						184	-40.5						184	-39.7						184	-40.8						184	-42.4						184	-42.9
			186	-37.2						186	-40.5						186	-39.7						186	-40.9						186	-42.4						186	-43
			188	-37.2						188	-40.6						188	-39.8						188	-41.1						188	-42.5						188	-43.1
			190	-37.2						190	-40.6						190	-39.9						190	-41.2						190	-42.5						190	-43.1
			192	-37.2						192	-40.7						192	-40						192	-41.3						192	-42.6						192	-43.2
			194	-37.3						194	-40.7						194	-40						194	-41.2						194	-42.6						194	-43.2
			196	-37.4						196	-40.7						196	-40.1						196	-41.2						196	-42.7						196	-43.3
			198	-37.4						198	-40.8						198	-40.1						198	-41.1						198	-42.7						198	-43.4
			200	-37.4						200	-40.8						200	-40.1						200	-41						200	-42.8						200	-43.5
			202	-37.5						202	-40.8						202	-40.2						202	-40.8						202	-42.9						202	-43.5
			204	-37.6						204	-40.9						204	-40.3						204	-40.8						204	-43						204	-43.6
			206	-37.6						206	-40.9						206	-40.3						206	-40.8						206	-43.1						206	-43.6
			208	-37.8						208	-41						208	-40.4						208	-40.9						208	-43.2						208	-43.7
			210	-38						210	-41						210	-40.5						210	-40.9						210	-43.3						210	-43.7
			212	-38.2						212	-41						212	-40.5						212	-41						212	-43.4						212	-43.8
			214	-38.2						214	-41.1						214	-40.6						214	-41.1						214	-43.5						214	-43.9
			216	-38.3						216	-41.1						216	-40.6						216	-41.1						216	-43.5						216	-43.8
			218	-38.2						218	-41.1						218	-40.7						218	-41.2						218	-43.6						218	-43.9
			220	-38.2						220	-41.2						220	-40.7						220	-41.3						220	-43.6						220	-44.7
			222	-38.2						222	-41.2						222	-40.7						222	-41.4						222	-43.7						222	-45.7
			224	-38.4						224	-41.3						224	-40.8						224	-41.4						224	-43.8						224	-45.7
			226	-38.6						226	-41.3						226	-40.9						226	-41.5						226	-43.8						226	-46.5
			228	-38.7						228	-41.3						228	-40.9						228	-41.5						228	-43.9						228	-45.9
			230	-38.8						230	-41.4						230	-41						230	-41.5						230	-43.9						230	-45.9
			232	-38.8						232	-41.4						232	-41						232	-41.5						232	-43.9						232	-45.2
			234	-38.8						234	-41.4						234	-41.1						234	-41.7						234	-44						234	-45.2
			236	-38.8						236	-41.4						236	-41.1						236	-41.7						236	-44						236	-45.1
			238	-38.8						238	-41.4						238	-41.1						238	-41.9						238	-44.1						238	-44.8
			240	-38.8						240	-41.4						240	-41.1						240	-42						240	-44.1						240	-44.7
			242	-38.8						242	-41.5						242	-41.2						242	-42						242	-44.2						242	-44.7
			244	-38.8						244	-41.6						244	-41.2						244	-41.9						244	-44.2						244	-44.7
			246	-38.9						246	-41.6						246	-41.2						246	-41.9						246	-44.3						246	-44.6
			248	-38.9						248	-41.6						248	-41.2						248	-41.9						248	-44.3						248	-44.7
			250	-39						250	-41.7						250	-41.3						250	-42						250	-44.4						250	-44.7
			252	-39						252	-41.7						252	-41.3						252	-42						252	-44.5						252	-44.7
			254	-39						254	-41.7						254	-41.4						254	-42.1						254	-44.5						254	-44.7
			256	-39						256	-41.7						256	-41.4						256	-42.2						256	-44.6						256	-44.7
			258	-39						258	-41.8						258	-41.5						258	-42.2						258	-44.7						258	-44.7
			260	-39						260	-41.8						260	-41.5						260	-42.3						260	-44.7						260	-44.7
			262	-39						262	-41.8						262	-41.5						262	-42.3						262	-44.7						262	-44.8
			264	-39						264	-41.9						264	-41.6						264	-42.4						264	-44.8						264	-44.9
			266	-39.1						266	-41.9						266	-41.7						266	-42.6						266	-44.8						266	-44.9
			268	-39.1						268	-41.9						268	-41.7						268	-42.7						268	-44.9						268	-44.9
			270	-39.1						270	-42						270	-41.7						270	-42.7						270	-45						270	-45.6
			272	-39.1						272	-42						272	-41.8						272	-42.7						272	-45						272	-45.6
			274	-39.1						274	-42						274	-41.8						274	-42.6						274	-45.1						274	-45.5
			276	-39.2						276	-42						276	-41.9						276	-42.5						276	-45.1						276	-45.3
			278	-39.2						278	-42.1						278	-42						278	-42.5						278	-45.2						278	-45.1
			280	-39.3						280	-42.1						280	-42						280	-42.6						280	-45.2						280	-45.1
			282	-39.3						282	-42.1						282	-42.1						282	-42.7						282	-45.3						282	-45.2
			284	-39.5						284	-42.1						284	-42.1						284	-42.9						284	-45.3						284	-45.2
			286	-39.5						286	-42.2						286	-42.2						286	-43.1						286	-45.4						286	-45.2
			288	-39.5						288	-42.3						288	-42.2						288	-43.3						288	-45.4						288	-45.2
			290	-39.7						290	-42.3						290	-42.2						290	-43.6						290	-45.4						290	-45.2
			292	-39.7						292	-42.3						292	-42.3						292	-43.7						292	-45.5						292	-45.3
			294	-39.7						294	-42.4						294	-42.3						294	-43.6						294	-45.5						294	-45.4
			296	-39.7						296	-42.3						296	-42.3						296	-43.4						296	-45.6						296	-45.5
			298	-39.7						298	-42.3						298	-42.3						298	-43.4						298	-45.6						298	-45.5
			300	-33.8						300	-42.4						300	-42.4						300	-43.3						300	-45.7						300	-45.5
			302	-26.3						302	-38.6						302	-38.7						302	-33.5						302	-45.7						302	-45.5
			304	-24.3						304	-34.4						304	-34.2						304	-27.4						304	-45.7						304	-45.6
			306	-21.8						306	-31.9						306	-31.4						306	-24.2						306	-38.9						306	-39.8
			308	-20						308	-30						308	-29.4						308	-22.2						308	-35.3						308	-35.4
			310	-18.7						310	-28.6						310	-27.9						310	-20.6						310	-32.8						310	-32.5
			312	-18.1						312	-27.9						312	-27.2						312	-19.9						312	-30.9						312	-31.4
			314	-17.2						314	-26.9						314	-26.1						314	-18.8						314	-29.4						314	-29.5
			316	-16.5						316	-25.9						316	-25.1						316	-18						316	-28.7						316	-28.1
			318	-15.8						318	-25.1						318	-24.3						318	-17.2						318	-27.6						318	-27.4
			320	-15						320	-24.4						320	-23.5						320	-16.5						320	-26.6						320	-26.2
			322	-15						322	-23.7						322	-22.8						322	-15.8						322	-25.7						322	-25.3
			324	-14.3						324	-23						324	-22.2						324	-15.8						324	-24.9						324	-24.4
			326	-13.7						326	-23						326	-21.6						326	-15						326	-24.1						326	-23.7
			328	-13.7						328	-22.2						328	-21						328	-15						328	-23.4						328	-23
			330	-13.1						330	-21.4						330	-21						330	-14.4						330	-22.8						330	-22.3
			332	-13.1						332	-21.4						332	-20.2						332	-14.4						332	-22.2						332	-21.7
			334	-13.1						334	-20.7						334	-19.6						334	-13.7						334	-22.2						334	-21
			336	-12.5						336	-20.1						336	-19.6						336	-13.7						336	-21.4						336	-21
			338	-12.5						338	-20.1						338	-18.9						338	-13.1						338	-20.7						338	-20.2
			340	-12.2						340	-19.5						340	-18.9						340	-13.1						340	-20.7						340	-20.2
			342	-11.9						342	-19.5						342	-18.2						342	-12.8						342	-20						342	-19.6
			344	-11.7						344	-18.8						344	-18.2						344	-12.5						344	-19.4						344	-19
			346	-11.5						346	-18.8						346	-17.5						346	-12.3						346	-19.4						346	-19
			348	-11.3						348	-18.2						348	-17.5						348	-12.1						348	-18.7						348	-18.3
			350	-11.1						350	-18.2						350	-16.9						350	-11.9						350	-18.7						350	-18.3
			352	-11						352	-17.6						352	-16.9						352	-11.8						352	-18.7						352	-17.7
			354	-10.8						354	-17.6						354	-16.3						354	-11.6						354	-18						354	-17.7
			356	-10.6						356	-17.3						356	-16.3						356	-11.4						356	-18						356	-17.1
			358	-10.6						358	-17.2						358	-16.2						358	-11.2						358	-17.4						358	-17.1
			360	-10.4						360	-16.8						360	-15.9						360	-11.1						360	-17.4						360	-17
			362	-10.3						362	-16.6						362	-15.5						362	-10.9						362	-17.1						362	-16.7
			364	-10.1						364	-16.3						364	-15.3						364	-10.8						364	-16.8						364	-16.3
			366	-10						366	-16.1						366	-15.1						366	-10.6						366	-16.5						366	-16.1
			368	-9.9						368	-15.9						368	-14.9						368	-10.5						368	-16.3						368	-15.8
			370	-9.8						370	-15.7						370	-14.7						370	-10.4						370	-16						370	-15.7
			372	-9.7						372	-15.5						372	-14.5						372	-10.3						372	-15.8						372	-15.5
			374	-9.6						374	-15.3						374	-14.3						374	-10.2						374	-15.6						374	-15.4
			376	-9.5						376	-15.1						376	-14.1						376	-10						376	-15.5						376	-15.2
			378	-9.4						378	-15						378	-13.2						378	-9.9						378	-15.3						378	-15
			380	-9.3						380	-14.8						380	-13.2						380	-9.8						380	-15						380	-14.8
			382	-9.2						382	-14.6						382	-13.2						382	-9.7						382	-14.8						382	-14.7
			384	-9.1						384	-14.5						384	-13.2						384	-9.6						384	-14.6						384	-14.5
			386	-9						386	-14.4						386	-13.1						386	-9.5						386	-14.4						386	-14.3
			388	-8.9						388	-14.2						388	-13						388	-9.5						388	-14.3						388	-14.2
			390	-8.9						390	-14.1						390	-12.8						390	-9.4						390	-14.2						390	-14
			392	-8.8						392	-13.9						392	-12.6						392	-9.3						392	-14.1						392	-13.8
			394	-8.7						394	-13.8						394	-12.5						394	-9.2						394	-13.9						394	-13.7
			396	-8.7						396	-13.6						396	-12.4						396	-9.2						396	-13.7						396	-13.5
			398	-8.6						398	-13.5						398	-12.3						398	-9.1						398	-13.5						398	-13.4
			400	-8.5						400	-13.4						400	-12.2						400	-9						400	-13.3						400	-13.3
			402	-8.5						402	-13.3						402	-12.1						402	-9						402	-13.2						402	-13.2
			404	-8.4						404	-13.1						404	-11.9						404	-8.9						404	-13.1						404	-13.1
			406	-8.3						406	-13						406	-11.9						406	-8.8						406	-13						406	-13
			408	-8.3						408	-12.9						408	-11.7						408	-8.7						408	-12.9						408	-12.8
			410	-8.2						410	-12.8						410	-11.6						410	-8.7						410	-12.8						410	-12.7
			412	-8.2						412	-12.7						412	-11.5						412	-8.6						412	-12.7						412	-12.6
			414	-8.1						414	-12.6						414	-11.4						414	-8.6						414	-12.6						414	-12.5
			416	-8						416	-12.5						416	-11.3						416	-8.5						416	-12.5						416	-12.4
			418	-8						418	-12.4						418	-11.2						418	-8.5						418	-12.3						418	-12.3
			420	-8						420	-12.3						420	-11.1						420	-8.4						420	-12.2						420	-12.2
			422	-7.9						422	-12.2						422	-11						422	-8.3						422	-12.1						422	-12.1
			424	-7.9						424	-12.1						424	-10.9						424	-8.3						424	-12						424	-12
			426	-7.8						426	-12						426	-10.8						426	-8.2						426	-11.9						426	-11.9
			428	-7.7						428	-11.9						428	-10.7						428	-8.2						428	-11.8						428	-11.9
			430	-7.7						430	-11.8						430	-10.6						430	-8.1						430	-11.7						430	-11.8
			432	-7.6						432	-11.7						432	-10.5						432	-8						432	-11.6						432	-11.7
			434	-7.6						434	-11.6						434	-10.4						434	-8						434	-11.4						434	-11.6
			436	-7.5						436	-11.5						436	-10.3						436	-7.9						436	-11.4						436	-11.5
			438	-7.5						438	-11.4						438	-10.2						438	-7.9						438	-11.3						438	-11.4
			440	-7.5						440	-11.4						440	-10.1						440	-7.8						440	-11.2						440	-11.3
			442	-7.4						442	-11.3						442	-10.1						442	-7.8						442	-11.1						442	-11.2
			444	-7.3						444	-11.2						444	-10						444	-7.8						444	-11.1						444	-11.1
			446	-7.3						446	-11.1						446	-10						446	-7.7						446	-11						446	-11.1
			448	-7.3						448	-11.1						448	-9.9						448	-7.7						448	-10.9						448	-11
			450	-7.2						450	-11						450	-9.8						450	-7.7						450	-10.8						450	-10.9
			452	-7.2						452	-11						452	-9.7						452	-7.6						452	-10.7						452	-10.8
			454	-7.2						454	-10.9						454	-9.7						454	-7.6						454	-10.7						454	-10.8
			456	-7.1						456	-10.8						456	-9.6						456	-7.5						456	-10.6						456	-10.7
			458	-7.1						458	-10.7						458	-9.5						458	-7.5						458	-10.5						458	-10.6
			460	-7						460	-10.7						460	-9.4						460	-7.4						460	-10.4						460	-10.6
			462	-7						462	-10.6						462	-9.4						462	-7.4						462	-10.4						462	-10.5
			464	-7						464	-10.5						464	-9.3						464	-7.4						464	-10.3						464	-10.5
			466	-6.9						466	-10.5						466	-9.2						466	-7.3						466	-10.3						466	-10.4
			468	-6.9						468	-10.4						468	-9.2						468	-7.3						468	-10.2						468	-10.3
			470	-6.8						470	-10.3						470	-9.1						470	-7.2						470	-10.1						470	-10.3
			472	-6.8						472	-10.3						472	-9						472	-7.2						472	-10						472	-10.2
			474	-6.7						474	-10.2						474	-9.1						474	-7.2						474	-10						474	-10.1
			476	-6.7						476	-10.2						476	-9						476	-7.1						476	-9.9						476	-10.1
			478	-6.7						478	-10.1						478	-9						478	-7.1						478	-9.8						478	-10
			480	-6.7						480	-10						480	-8.9						480	-7.1						480	-9.8						480	-10
			482	-6.6						482	-17.7						482	-8.9						482	-7.1						482	-9.7						482	-9.9
			484	-15.1						484	-26.7						484	-8.9						484	-7.1						484	-9.7						484	-9.9
			486	-19.2						486	-31.1						486	-8.8						486	-7.2						486	-19.6						486	-9.8
			488	-21.3						488	-33.8						488	-8.8						488	-7.1						488	-23.8						488	-9.7
			490	-23.3						490	-35.4						490	-10						490	-12.8						490	-26.8						490	-17.7
			492	-24.9						492	-36						492	-17.9						492	-17.8						492	-28.9						492	-22.4
			494	-25.8						494	-36.9						494	-22.1						494	-20.9						494	-30.6						494	-27.7
			496	-27						496	-37.6						496	-25.2						496	-23.5						496	-32						496	-30.8
			498	-28						498	-38.2						498	-27.5						498	-25.7						498	-32.7						498	-33
			500	-28.8						500	-38.9						500	-29.2						500	-29.4						500	-33.8						500	-34.5
			502	-29.6						502	-38.9						502	-30.7						502	-31.3						502	-34.7						502	-35.8
			504	-30.3						504	-39.5						504	-31.4						504	-33.8						504	-35.6						504	-36.7
			506	-30.9						506	-39.5						506	-32.4						506	-34						506	-36.2						506	-37.5
			508	-31.7						508	-40.2						508	-33						508	-34.8						508	-36.8						508	-38.1
			510	-31.7						510	-40.2						510	-33.8						510	-34.8						510	-37.4						510	-38.7
			512	-32.4						512	-40.3						512	-34.5						512	-35.5						512	-37.4						512	-38.7
			514	-33						514	-40.5						514	-35.1						514	-35.5						514	-38.1						514	-39.4
			516	-33						516	-40.9						516	-35.7						516	-36.1						516	-38.8						516	-40
			518	-33.6						518	-41.1						518	-36.4						518	-36.1						518	-38.8						518	-40
			520	-33.6						520	-41.3						520	-36.4						520	-36.2						520	-39.4						520	-40
			522	-33.8						522	-41.4						522	-37.1						522	-36.4						522	-39.4						522	-40.7
			524	-34.2						524	-41.6						524	-37.1						524	-36.8						524	-40.1						524	-40.7
			526	-34.5						526	-41.8						526	-37.8						526	-37.1						526	-40.1						526	-40.9
			528	-34.8						528	-41.9						528	-37.8						528	-37.4						528	-40.8						528	-41.3
			530	-35						530	-42						530	-38						530	-37.6						530	-40.8						530	-41.6
			532	-35.2						532	-42.1						532	-38.2						532	-37.7						532	-40.9						532	-41.9
			534	-35.4						534	-42.1						534	-38.5						534	-37.9						534	-41.1						534	-42
			536	-35.6						536	-42.2						536	-38.8						536	-38						536	-41.5						536	-42.2
			538	-35.8						538	-42.3						538	-39						538	-38.2						538	-41.7						538	-42.4
			540	-35.9						540	-42.4						540	-39.2						540	-38.4						540	-41.9						540	-42.6
			542	-36						542	-42.4						542	-39.4						542	-38.6						542	-42						542	-42.8
			544	-36.2						544	-42.5						544	-39.5						544	-38.6						544	-42.2						544	-42.9
			546	-36.3						546	-42.5						546	-39.7						546	-38.8						546	-42.4						546	-43
			548	-36.5						548	-42.6						548	-39.9						548	-38.9						548	-42.6						548	-43.2
			550	-36.5						550	-42.6						550	-40						550	-39						550	-42.8						550	-43.3
			552	-36.6						552	-42.7						552	-40.2						552	-39						552	-42.9						552	-43.4
			554	-36.6						554	-42.7						554	-40.3						554	-39.2						554	-43.1						554	-43.5
			556	-36.7						556	-42.8						556	-40.4						556	-39.3						556	-43.1						556	-43.6
			558	-36.9						558	-42.8						558	-40.6						558	-39.4						558	-43.2						558	-43.7
			560	-37						560	-42.9						560	-40.7						560	-39.4						560	-43.4						560	-43.8
			562	-37.1						562	-42.9						562	-40.8						562	-39.5						562	-43.5						562	-43.9
			564	-37.2						564	-42.9						564	-40.9						564	-39.6						564	-43.6						564	-44
			566	-37.3						566	-43						566	-40.9						566	-39.7						566	-43.7						566	-44.1
			568	-37.3						568	-43						568	-41						568	-39.8						568	-43.8						568	-44.2
			570	-37.3						570	-43						570	-41						570	-39.9						570	-43.9						570	-44.3
			572	-37.4						572	-43						572	-41.1						572	-40						572	-44						572	-44.4
			574	-37.5						574	-43.1						574	-41.2						574	-40.1						574	-44.1						574	-44.5
			576	-37.6						576	-43.1						576	-41.2						576	-40.1						576	-44.2						576	-44.6
			578	-37.8						578	-43.1						578	-41.3						578	-40.2						578	-44.3						578	-44.6
			580	-37.8						580	-43.2						580	-41.3						580	-40.3						580	-44.3						580	-44.7
			582	-37.8						582	-43.2						582	-41.4						582	-40.4						582	-44.4						582	-44.7
			584	-37.8						584	-43.2						584	-41.4						584	-40.4						584	-44.5						584	-44.7
			586	-37.9						586	-43.2						586	-41.5						586	-40.4						586	-44.6						586	-44.8
			588	-38						588	-43.2						588	-41.6						588	-40.5						588	-44.6						588	-44.8
			590	-38						590	-43.2						590	-41.6						590	-40.6						590	-44.7						590	-44.9
			592	-38.1						592	-43.2						592	-41.7						592	-40.7						592	-44.7						592	-45
			594	-38.1						594	-43.3						594	-41.8						594	-40.8						594	-44.8						594	-45.1
			596	-38.2						596	-43.3						596	-41.8						596	-40.8						596	-44.9						596	-45.1
			598	-38.3						598	-43.3						598	-41.8						598	-40.8						598	-44.9						598	-45.1
			600	-38.3						600	-43.3						600	-41.9						600	-40.9						600	-45						600	-45.1
			602	-38.4						602	-43.3						602	-41.9						602	-40.9						602	-45.1						602	-45.2
			604	-38.5						604	-43.4						604	-42						604	-40.9						604	-45.2						604	-45.3
			606	-38.6						606	-43.4						606	-42						606	-40.9						606	-45.2						606	-45.3
			608	-38.7						608	-43.5						608	-42.1						608	-40.9						608	-45.3						608	-45.3
			610	-38.7						610	-43.5						610	-42.1						610	-41						610	-45.3						610	-45.4
			612	-38.7						612	-43.5						612	-42.2						612	-41.1						612	-45.4						612	-45.4
			614	-38.8						614	-43.5						614	-42.2						614	-41.2						614	-45.5						614	-45.5
			616	-38.9						616	-43.5						616	-42.2						616	-41.3						616	-45.5						616	-45.6
			618	-39						618	-43.5						618	-42.3						618	-41.4						618	-45.5						618	-45.6
			620	-39						620	-43.5						620	-42.3						620	-41.4						620	-45.6						620	-45.6
			622	-39.1						622	-43.5						622	-42.4						622	-41.5						622	-45.6						622	-45.6
			624	-39.1						624	-43.5						624	-42.4						624	-41.6						624	-45.7						624	-45.7
			626	-39.1						626	-43.5						626	-42.4						626	-41.6						626	-45.8						626	-45.8
			628	-39.1						628	-43.5						628	-42.5						628	-41.6						628	-45.8						628	-45.9
			630	-39.1						630	-43.5						630	-42.5						630	-41.6						630	-45.9						630	-45.9
			632	-39.2						632	-43.6						632	-42.5						632	-41.7						632	-46						632	-45.9
			634	-39.4						634	-43.5						634	-42.6						634	-41.7						634	-46						634	-45.8
			636	-39.4						636	-43.5						636	-42.6						636	-41.7						636	-46						636	-46.6
			638	-39.4						638	-45.2						638	-42.6						638	-41.8						638	-46.1						638	-46.6
			640	-39.4						640	-45.9						640	-42.7						640	-42						640	-46.1						640	-46.9
			642	-39.5						642	-45.9						642	-42.7						642	-42.1						642	-46.2						642	-46.2
			644	-39.5						644	-45.9						644	-42.7						644	-42.1						644	-46.3						644	-46.2
			646	-39.7						646	-46						646	-42.8						646	-42						646	-46.3						646	-46.2
			648	-39.8						648	-46						648	-42.8						648	-42						648	-46.3						648	-46.3
			650	-39.8						650	-46						650	-42.8						650	-42						650	-46.3						650	-46.4
			652	-39.8						652	-46						652	-42.9						652	-42						652	-46.4						652	-46.5
			654	-39.9						654	-46						654	-42.9						654	-42						654	-46.5						654	-46.5
			656	-40						656	-45.9						656	-43						656	-42.1						656	-46.5						656	-46.4
			658	-40.1						658	-45.9						658	-43						658	-42.1						658	-46.6						658	-46.4
			660	-40.2						660	-45.9						660	-43						660	-42.3						660	-46.6						660	-48.7
			662	-40.3						662	-45.8						662	-43.1						662	-42.5						662	-46.6						662	-48.1
			664	-40.5						664	-45.8						664	-43.1						664	-42.6						664	-46.7						664	-48.1
			666	-40.6						666	-45.8						666	-43.2						666	-42.6						666	-46.8						666	-48.7
			668	-40.7						668	-45.8						668	-43.2						668	-42.4						668	-46.8						668	-48.1
			670	-40.9						670	-45.7						670	-43.2						670	-42.2						670	-46.8						670	-48.1
			672	-41.1						672	-45.7						672	-43.2						672	-42						672	-46.9						672	-49.3
			674	-41.3						674	-45.7						674	-43.3						674	-42						674	-46.9						674	-49.3
			676	-41.2						676	-45.7						676	-43.3						676	-42						676	-46.9						676	-48.4
			678	-41.1						678	-45.6						678	-43.3						678	-42.1						678	-47						678	-47.7
			680	-41.1						680	-45.6						680	-43.3						680	-42.3						680	-47						680	-47.7
			682	-41.3						682	-45.5						682	-43.3						682	-42.5						682	-47						682	-48.2
			684	-41.3						684	-45.2						684	-43.4						684	-42.7						684	-47						684	-49
			686	-41.2						686	-44.8						686	-43.4						686	-42.8						686	-47.1						686	-49
			688	-41						688	-45.4						688	-43.4						688	-42.8						688	-47.1						688	-48.4
			690	-41						690	-45.5						690	-43.5						690	-42.9						690	-47.1						690	-49
			692	-40.9						692	-44.1						692	-43.5						692	-42.9						692	-47.2						692	-49.2
			694	-41.1						694	-44.1						694	-43.5						694	-42.8						694	-47.2						694	-49.2
			696	-41.3						696	-45.5						696	-43.5						696	-42.7						696	-47.2						696	-48.4
			698	-41.5						698	-46.2						698	-43.5						698	-42.8						698	-47.2						698	-48.4
			700	-41.5						700	-46.2						700	-43.5						700	-42.9						700	-47.2						700	-48.4
			702	-41.5						702	-46.3						702	-43.5						702	-43.1						702	-47.3						702	-49
			704	-41.4						704	-46.5						704	-43.5						704	-43.3						704	-47.4						704	-49
			706	-41.3						706	-46.6						706	-43.5						706	-43.4						706	-47.4						706	-48.4
			708	-41.4						708	-46.6						708	-43.5						708	-43.2						708	-47.4						708	-49
			710	-41.5						710	-46.5						710	-43.5						710	-43						710	-47.4						710	-49
			712	-41.5						712	-45.5						712	-43.5						712	-42.9						712	-47.5						712	-48.9
			714	-41.5						714	-45.5						714	-43.6						714	-42.9						714	-47.6						714	-48.8
			716	-41.5						716	-45.4						716	-43.6						716	-43						716	-47.7						716	-48.9
			718	-41.6						718	-45.5						718	-43.6						718	-43.1						718	-47.6						718	-49.1
			720	-41.7						720	-46.6						720	-43.6						720	-43.7						720	-47.6						720	-48.6
			722	-41.8						722	-45.9						722	-43.6						722	-43.7						722	-47.7						722	-49.2
			724	-41.8						724	-46.8						724	-43.6						724	-43.7						724	-47.8						724	-49.2
			726	-42						726	-46.8						726	-43.6						726	-43.7						726	-47.8						726	-49.2
			728	-42.4						728	-46.8						728	-43.6						728	-43.5						728	-47.9						728	-49.1
			730	-42.7						730	-46.9						730	-43.7						730	-43.4						730	-48						730	-49.1
			732	-42.8						732	-46.9						732	-43.7						732	-43.3						732	-48						732	-49.1
			734	-42.8						734	-46.9						734	-43.7						734	-43.3						734	-47.9						734	-49.1
			736	-42.6						736	-46.8						736	-43.8						736	-43.3						736	-47.9						736	-49.3
			738	-42.4						738	-46						738	-43.8						738	-43.3						738	-47.9						738	-49.3
			740	-42.4						740	-46						740	-43.8						740	-43.4						740	-48						740	-46.4
			742	-42.5						742	-45.9						742	-43.8						742	-43.4						742	-48						742	-45.1
			744	-42.5						744	-45.8						744	-43.8						744	-43.4						744	-48						744	-42.4
			746	-42.7						746	-45.6						746	-43.8						746	-43.5						746	-48						746	-45.7
			748	-42.7						748	-45.6						748	-43.8						748	-43.5						748	-48.1						748	-47.5
			750	-42.6						750	-46.8						750	-43.9						750	-43.4						750	-48.1						750	-48.7
			752	-42.6						752	-45.9						752	-43.9						752	-43.3						752	-48.2						752	-45.5
			754	-42.7						754	-46.5						754	-43.9						754	-43.3						754	-48.2						754	-45.1
			756	-42.5						756	-47.1						756	-43.9						756	-43.3						756	-48.3						756	-47.7
			758	-42.4						758	-47.1						758	-44						758	-43.3						758	-48.3						758	-47.8
			760	-42.3						760	-47.1						760	-43.9						760	-43.5						760	-48.3						760	-44
			762	-42.3						762	-47.1						762	-43.9						762	-43.5						762	-48.3						762	-47.1
			764	-42.4						764	-46.4						764	-43.9						764	-43.6						764	-48.4						764	-46.7
			766	-42.5						766	-46.4						766	-43.9						766	-43.7						766	-48.5						766	-49.6
			768	-42.4						768	-45.4						768	-43.9						768	-43.8						768	-48.5						768	-48.7
			770	-42.4						770	-46.1						770	-44						770	-43.8						770	-48.6						770	-46.6
			772	-42.5						772	-46.1						772	-44						772	-43.8						772	-48.6						772	-48.9
			774	-42.5						774	-46.1						774	-44						774	-43.8						774	-48.6						774	-48.5
			776	-42.4						776	-46						776	-44						776	-43.9						776	-48.7						776	-49
			778	-42.3						778	-46						778	-44						778	-44						778	-48.7						778	-48.9
			780	-42.2						780	-45.9						780	-44						780	-44						780	-48.7						780	-44.1
